# Supplementary material for: Cleavage of proteoglycans, plasma proteins and the platelet-derived growth factor receptor in the hemorrhagic process induced by snake venom metalloproteinases
Source: Sci Rep. 2020 Jul 31;10:12912. doi: 10.1038/s41598-020-69396-y (PMC7395112; doi:10.1038/s41598-020-69396-y)
Supplement: Supplementary file 2 — Supplementary Tables. [file 41598_2020_69396_MOESM2_ESM.xlsx]

## Sheet: Readme
Cleavage of proteoglycans, plasma proteins and the platelet-derived growth factor receptor in the hemorrhagic process induced by snake venom metalloproteinases.
Amanda F. Asega, Milene C. Menezes, Dilza Trevisan-Silva, Daniela Cajado-Carvalho, Luciana Bertholim, Ana K. Oliveira, André Zelanis, and Solange M. T. Serrano.
Supplementary Table S1. Identification of protein bands generated by the incubation of PDGFR-alpha (recombinant mouse PDGR-alpha-Fc chimera) and PDGFR-beta (recombinant mouse PDGFR-beta-Fc chimera) with HF3, indicated in Figure 5, by LC-MS/MS.
Supplementary Table S2. Identification of protein bands generated by the incubation of PDGFR-alpha (recombinant mouse PDGFR-alpha-Fc chimera) and PDGFR-beta (recombinant mouse PDGFR-beta-Fc chimera) with HF3, as indicated in Figure 7.

## Sheet: Supplementary Table S1
Supplementary Table S1. Identification of protein bands generated by the incubation of PDGFR-alpha (recombinant mouse PDGR-alpha-Fc chimera) andPDGFR-beta (recombinant mouse PDGFR-beta-Fc chimera) with HF3, indicated in Figure 5, by LC-MS/MS.
	prot_acc	prot_desc	prot_score	prot_mass	prot_matches	prot_matches_sig	prot_sequences	prot_sequences_sig	pep_query	pep_rank	pep_isbold	pep_isunique	pep_exp_mz	pep_exp_mr	pep_exp_z	pep_calc_mr	pep_delta	pep_miss	pep_score	pep_expect	pep_res_before	pep_seq	pep_res_after	pep_var_mod	pep_var_mod_pos
Band #1	P26618	Platelet-derived growth factor receptor alpha OS=Mus musculus GN=Pdgfra PE=1 SV=3	230	123575	18	10	6	4	50	1	1	1	638.6	637.593	1	637.343	0.2492	0	29.1	0.05	R	QTVYK	A
	P26618	Platelet-derived growth factor receptor alpha OS=Mus musculus GN=Pdgfra PE=1 SV=3	230	123575	18	10	6	4	52	1	1	1	638.63	637.623	1	637.343	0.2792	0	32.35	0.025	R	QTVYK	A
	P26618	Platelet-derived growth factor receptor alpha OS=Mus musculus GN=Pdgfra PE=1 SV=3	230	123575	18	10	6	4	54	1	1	1	638.65	637.643	1	637.343	0.2992	0	13.61	0.85	R	QTVYK	A
	P26618	Platelet-derived growth factor receptor alpha OS=Mus musculus GN=Pdgfra PE=1 SV=3	230	123575	18	10	6	4	65	1	1	1	648.86	647.853	1	647.324	0.5289	0	11.31	0.087	R	STVEGR	V
	P26618	Platelet-derived growth factor receptor alpha OS=Mus musculus GN=Pdgfra PE=1 SV=3	230	123575	18	10	6	4	66	6	1	1	325.02	648.025	2	647.324	0.7016	0	5	1.1	R	STVEGR	V
	P26618	Platelet-derived growth factor receptor alpha OS=Mus musculus GN=Pdgfra PE=1 SV=3	230	123575	18	10	6	4	68	5	1	1	325.16	648.305	2	647.324	0.9816	0	7.49	2	R	STVEGR	V
	P26618	Platelet-derived growth factor receptor alpha OS=Mus musculus GN=Pdgfra PE=1 SV=3	230	123575	18	10	6	4	269	1	1	1	916.75	915.743	1	915.503	0.2402	0	13.37	0.38	K	VEETIAVR	C
	P26618	Platelet-derived growth factor receptor alpha OS=Mus musculus GN=Pdgfra PE=1 SV=3	230	123575	18	10	6	4	270	1	1	1	916.85	915.843	1	915.503	0.3402	0	27.82	0.15	K	VEETIAVR	C
	P26618	Platelet-derived growth factor receptor alpha OS=Mus musculus GN=Pdgfra PE=1 SV=3	230	123575	18	10	6	4	271	1	1	1	916.88	915.873	1	915.503	0.3702	0	17.23	0.33	K	VEETIAVR	C
	P26618	Platelet-derived growth factor receptor alpha OS=Mus musculus GN=Pdgfra PE=1 SV=3	230	123575	18	10	6	4	315	3	1	1	1007.57	1006.56	1	1006.51	0.0544	0	3.16	1.1	R	LVPASYDSR	Q
	P26618	Platelet-derived growth factor receptor alpha OS=Mus musculus GN=Pdgfra PE=1 SV=3	230	123575	18	10	6	4	320	1	1	1	504.81	1007.61	2	1006.51	1.0971	0	29.02	0.031	R	LVPASYDSR	Q
	P26618	Platelet-derived growth factor receptor alpha OS=Mus musculus GN=Pdgfra PE=1 SV=3	230	123575	18	10	6	4	438	1	1	1	579.64	1157.27	2	1156.45	0.82	0	39.69	0.0039	K	DSGEYECAAR	Q
	P26618	Platelet-derived growth factor receptor alpha OS=Mus musculus GN=Pdgfra PE=1 SV=3	230	123575	18	10	6	4	440	1	1	1	579.69	1157.37	2	1156.45	0.92	0	54.67	0.00072	K	DSGEYECAAR	Q
	P26618	Platelet-derived growth factor receptor alpha OS=Mus musculus GN=Pdgfra PE=1 SV=3	230	123575	18	10	6	4	441	1	1	1	579.7	1157.39	2	1156.45	0.94	0	51.95	0.00017	K	DSGEYECAAR	Q
	P26618	Platelet-derived growth factor receptor alpha OS=Mus musculus GN=Pdgfra PE=1 SV=3	230	123575	18	10	6	4	511	1	1	1	683.67	1365.33	2	1364.62	0.7013	0	74.13	4.4e-06	K	ATSELNLEMDAR	Q	Oxidation (M)	0.000000001000.0
	P26618	Platelet-derived growth factor receptor alpha OS=Mus musculus GN=Pdgfra PE=1 SV=3	230	123575	18	10	6	4	512	1	1	1	683.72	1365.43	2	1364.62	0.8013	0	71.79	1.9e-05	K	ATSELNLEMDAR	Q	Oxidation (M)	0.000000001000.0
	P26618	Platelet-derived growth factor receptor alpha OS=Mus musculus GN=Pdgfra PE=1 SV=3	230	123575	18	10	6	4	513	1	1	1	683.9	1365.79	2	1364.62	1.1613	0	65.18	4e-05	K	ATSELNLEMDAR	Q	Oxidation (M)	0.000000001000.0
	P26618	Platelet-derived growth factor receptor alpha OS=Mus musculus GN=Pdgfra PE=1 SV=3	230	123575	18	10	6	4	514	1	1	1	683.91	1365.81	2	1364.62	1.1813	0	63.74	6.6e-05	K	ATSELNLEMDAR	Q	Oxidation (M)	0.000000001000.0
Band #2	Q3UTU2	Putative uncharacterized protein (Fragment) OS=Mus musculus GN=Pdgfra PE=2 SV=1	47	56225	4	1	3	1	513	1	1	1	563.81	1125.61	2	1125.54	0.064	1	22.79	0.32	K	SQETRYQSK	L
	Q3UTU2	Putative uncharacterized protein (Fragment) OS=Mus musculus GN=Pdgfra PE=2 SV=1	47	56225	4	1	3	1	514	1	1	1	564.35	1126.69	2	1125.54	1.144	1	12.74	0.68	K	SQETRYQSK	L
	Q3UTU2	Putative uncharacterized protein (Fragment) OS=Mus musculus GN=Pdgfra PE=2 SV=1	47	56225	4	1	3	1	543	3	0	1	579.71	1157.41	2	1156.45	0.96	0	21.91	1.4	K	DSGEYECAAR	Q
	Q3UTU2	Putative uncharacterized protein (Fragment) OS=Mus musculus GN=Pdgfra PE=2 SV=1	47	56225	4	1	3	1	750	1	1	1	683.81	1365.61	2	1364.62	0.9813	0	47.38	0.0011	K	ATSELNLEMDAR	Q	Oxidation (M)	0.000000001000.0
Band #3	P26618	Platelet-derived growth factor receptor alpha OS=Mus musculus GN=Pdgfra PE=1 SV=3	46	123575	7	2	4	2	194	1	1	1	916.68	915.673	1	915.503	0.1702	0	17.3	0.47	K	VEETIAVR	C
	P26618	Platelet-derived growth factor receptor alpha OS=Mus musculus GN=Pdgfra PE=1 SV=3	46	123575	7	2	4	2	195	1	1	1	916.85	915.843	1	915.503	0.3402	0	14.06	0.35	K	VEETIAVR	C
	P26618	Platelet-derived growth factor receptor alpha OS=Mus musculus GN=Pdgfra PE=1 SV=3	46	123575	7	2	4	2	248	1	1	1	517.86	1033.71	2	1032.62	1.0835	0	44.47	0.015	K	LVYTLTVPK	A
	P26618	Platelet-derived growth factor receptor alpha OS=Mus musculus GN=Pdgfra PE=1 SV=3	46	123575	7	2	4	2	389	1	1	1	683.68	1365.35	2	1364.62	0.7213	0	35.76	0.014	K	ATSELNLEMDAR	Q	Oxidation (M)	0.000000001000.0
	P26618	Platelet-derived growth factor receptor alpha OS=Mus musculus GN=Pdgfra PE=1 SV=3	46	123575	7	2	4	2	470	2	1	1	768.18	1534.35	2	1533.78	0.5627	0	9.1	1.2	R	EFVVEVQAYPTPR	I
	P26618	Platelet-derived growth factor receptor alpha OS=Mus musculus GN=Pdgfra PE=1 SV=3	46	123575	7	2	4	2	471	5	1	1	768.35	1534.69	2	1533.78	0.9027	0	8.19	1.6	R	EFVVEVQAYPTPR	I
	P26618	Platelet-derived growth factor receptor alpha OS=Mus musculus GN=Pdgfra PE=1 SV=3	46	123575	7	2	4	2	473	1	1	1	768.43	1534.85	2	1533.78	1.0627	0	18.8	0.1	R	EFVVEVQAYPTPR	I
Band #4	P26618	Platelet-derived growth factor receptor alpha OS=Mus musculus GN=Pdgfra PE=1 SV=3	232	123575	11	8	10	8	202	1	1	1	214.827	641.46	3	641.459	0.0007	1	13.27	0.19	K	LKLIR	A
	P26618	Platelet-derived growth factor receptor alpha OS=Mus musculus GN=Pdgfra PE=1 SV=3	232	123575	11	8	10	8	618	1	1	1	456.761	911.507	2	911.508	-0.0002	0	43.34	0.00023	R	VTISVHEK	G
	P26618	Platelet-derived growth factor receptor alpha OS=Mus musculus GN=Pdgfra PE=1 SV=3	232	123575	11	8	10	8	619	1	1	1	304.843	911.509	3	911.508	0.0009	0	17.92	0.079	R	VTISVHEK	G
	P26618	Platelet-derived growth factor receptor alpha OS=Mus musculus GN=Pdgfra PE=1 SV=3	232	123575	11	8	10	8	837	1	1	1	504.262	1006.51	2	1006.51	0.0017	0	12.2	0.24	R	LVPASYDSR	Q
	P26618	Platelet-derived growth factor receptor alpha OS=Mus musculus GN=Pdgfra PE=1 SV=3	232	123575	11	8	10	8	876	1	1	1	517.318	1032.62	2	1032.62	-0.0001	0	51.5	1.1e-05	K	LVYTLTVPK	A
	P26618	Platelet-derived growth factor receptor alpha OS=Mus musculus GN=Pdgfra PE=1 SV=3	232	123575	11	8	10	8	1073	1	1	1	579.229	1156.44	2	1156.45	-0.0013	0	57.09	2e-06	K	DSGEYECAAR	Q
	P26618	Platelet-derived growth factor receptor alpha OS=Mus musculus GN=Pdgfra PE=1 SV=3	232	123575	11	8	10	8	1093	1	1	1	586.303	1170.59	2	1170.59	-0.0016	0	22.77	0.0073	K	TSEFNVYALK	A
	P26618	Platelet-derived growth factor receptor alpha OS=Mus musculus GN=Pdgfra PE=1 SV=3	232	123575	11	8	10	8	1442	1	1	1	767.898	1533.78	2	1533.78	-0.0009	0	54.77	2.7e-05	R	EFVVEVQAYPTPR	I
	P26618	Platelet-derived growth factor receptor alpha OS=Mus musculus GN=Pdgfra PE=1 SV=3	232	123575	11	8	10	8	1456	1	1	1	778.856	1555.7	2	1555.69	0.0029	1	62.11	1.9e-06	K	ATVKDSGEYECAAR	Q
	P26618	Platelet-derived growth factor receptor alpha OS=Mus musculus GN=Pdgfra PE=1 SV=3	232	123575	11	8	10	8	1540	1	1	1	561.608	1681.8	3	1681.8	-0.0006	0	33.11	0.00079	R	TTDPETQVTLHNNGR	L
	P26618	Platelet-derived growth factor receptor alpha OS=Mus musculus GN=Pdgfra PE=1 SV=3	232	123575	11	8	10	8	1774	1	1	1	795.415	2383.22	3	2383.22	0.0057	0	23.58	0.016	K	GFVEIEPTFGQLEAVNLHEVR	E
Band #5	Q7TMR8	Tyrosine-protein kinase receptor OS=Mus musculus GN=Pdgfrb PE=2 SV=1	507	123940	28	19	10	9	107	1	1	1	903.72	902.713	1	902.482	0.2306	0	15.91	0.31	R	QGESITIR	C
	Q7TMR8	Tyrosine-protein kinase receptor OS=Mus musculus GN=Pdgfrb PE=2 SV=1	507	123940	28	19	10	9	110	1	1	1	452.66	903.305	2	902.482	0.8233	0	41.34	0.029	R	QGESITIR	C
	Q7TMR8	Tyrosine-protein kinase receptor OS=Mus musculus GN=Pdgfrb PE=2 SV=1	507	123940	28	19	10	9	121	1	1	1	462.55	923.085	2	923.555	-0.4698	0	23.15	0.28	K	LQVNVPVR	V
	Q7TMR8	Tyrosine-protein kinase receptor OS=Mus musculus GN=Pdgfrb PE=2 SV=1	507	123940	28	19	10	9	122	6	1	1	462.71	923.405	2	923.555	-0.1498	0	4.55	2.4	K	LQVNVPVR	V
	Q7TMR8	Tyrosine-protein kinase receptor OS=Mus musculus GN=Pdgfrb PE=2 SV=1	507	123940	28	19	10	9	124	1	1	1	924.75	923.743	1	923.555	0.1875	0	22.45	0.16	K	LQVNVPVR	V
	Q7TMR8	Tyrosine-protein kinase receptor OS=Mus musculus GN=Pdgfrb PE=2 SV=1	507	123940	28	19	10	9	125	2	1	1	924.78	923.773	1	923.555	0.2175	0	16.63	1.3	K	LQVNVPVR	V
	Q7TMR8	Tyrosine-protein kinase receptor OS=Mus musculus GN=Pdgfrb PE=2 SV=1	507	123940	28	19	10	9	127	1	1	1	463.2	924.385	2	923.555	0.8302	0	35.82	0.033	K	LQVNVPVR	V
	Q7TMR8	Tyrosine-protein kinase receptor OS=Mus musculus GN=Pdgfrb PE=2 SV=1	507	123940	28	19	10	9	128	1	1	1	463.2	924.385	2	923.555	0.8302	0	37.29	0.057	K	LQVNVPVR	V
	Q7TMR8	Tyrosine-protein kinase receptor OS=Mus musculus GN=Pdgfrb PE=2 SV=1	507	123940	28	19	10	9	151	5	1	1	1001.54	1000.53	1	1000.45	0.0825	0	2.99	1.1	R	GFTGTFEDK	T
	Q7TMR8	Tyrosine-protein kinase receptor OS=Mus musculus GN=Pdgfrb PE=2 SV=1	507	123940	28	19	10	9	159	1	1	1	526.25	1050.49	2	1049.56	0.9236	0	39.12	0.023	R	HVDQPLSVR	C
	Q7TMR8	Tyrosine-protein kinase receptor OS=Mus musculus GN=Pdgfrb PE=2 SV=1	507	123940	28	19	10	9	160	1	1	1	526.32	1050.63	2	1049.56	1.0637	0	53.76	0.00098	R	HVDQPLSVR	C
	Q7TMR8	Tyrosine-protein kinase receptor OS=Mus musculus GN=Pdgfrb PE=2 SV=1	507	123940	28	19	10	9	161	1	1	1	526.34	1050.67	2	1049.56	1.1037	0	51.66	0.00085	R	HVDQPLSVR	C
	Q7TMR8	Tyrosine-protein kinase receptor OS=Mus musculus GN=Pdgfrb PE=2 SV=1	507	123940	28	19	10	9	174	1	1	1	1091.9	1090.89	1	1090.64	0.2541	0	22.77	0.13	R	YVSELILVR	V
	Q7TMR8	Tyrosine-protein kinase receptor OS=Mus musculus GN=Pdgfrb PE=2 SV=1	507	123940	28	19	10	9	175	1	1	1	546.8	1091.59	2	1090.64	0.9468	0	54.24	0.0011	R	YVSELILVR	V
	Q7TMR8	Tyrosine-protein kinase receptor OS=Mus musculus GN=Pdgfrb PE=2 SV=1	507	123940	28	19	10	9	176	1	1	1	546.91	1091.81	2	1090.64	1.1668	0	56.06	0.00014	R	YVSELILVR	V
	Q7TMR8	Tyrosine-protein kinase receptor OS=Mus musculus GN=Pdgfrb PE=2 SV=1	507	123940	28	19	10	9	218	4	1	1	596.78	1191.55	2	1191.52	0.0224	0	13.1	2.5	K	VSEAGYYTMR	A	Oxidation (M)	0.0000000010.0
	Q7TMR8	Tyrosine-protein kinase receptor OS=Mus musculus GN=Pdgfrb PE=2 SV=1	507	123940	28	19	10	9	219	1	1	1	596.84	1191.67	2	1191.52	0.1424	0	46.95	0.0013	K	VSEAGYYTMR	A	Oxidation (M)	0.0000000010.0
	Q7TMR8	Tyrosine-protein kinase receptor OS=Mus musculus GN=Pdgfrb PE=2 SV=1	507	123940	28	19	10	9	220	1	1	1	597.1	1192.19	2	1191.52	0.6624	0	39.32	0.0052	K	VSEAGYYTMR	A	Oxidation (M)	0.0000000010.0
	Q7TMR8	Tyrosine-protein kinase receptor OS=Mus musculus GN=Pdgfrb PE=2 SV=1	507	123940	28	19	10	9	267	1	1	1	737.88	1473.75	2	1474.76	-1.0173	0	16.19	0.14	R	TLGDSGAGELVLSTR	N
	Q7TMR8	Tyrosine-protein kinase receptor OS=Mus musculus GN=Pdgfrb PE=2 SV=1	507	123940	28	19	10	9	270	1	1	1	738.73	1475.45	2	1474.76	0.6827	0	85.34	1e-07	R	TLGDSGAGELVLSTR	N
	Q7TMR8	Tyrosine-protein kinase receptor OS=Mus musculus GN=Pdgfrb PE=2 SV=1	507	123940	28	19	10	9	271	1	1	1	738.75	1475.49	2	1474.76	0.7227	0	76.95	7.1e-07	R	TLGDSGAGELVLSTR	N
	Q7TMR8	Tyrosine-protein kinase receptor OS=Mus musculus GN=Pdgfrb PE=2 SV=1	507	123940	28	19	10	9	272	1	1	1	738.89	1475.77	2	1474.76	1.0027	0	93.24	1.2e-08	R	TLGDSGAGELVLSTR	N
	Q7TMR8	Tyrosine-protein kinase receptor OS=Mus musculus GN=Pdgfrb PE=2 SV=1	507	123940	28	19	10	9	315	1	1	1	846.73	1691.45	2	1690.89	0.5524	0	87.7	1.6e-07	R	LVEPVTDYLFGVPSR	I
	Q7TMR8	Tyrosine-protein kinase receptor OS=Mus musculus GN=Pdgfrb PE=2 SV=1	507	123940	28	19	10	9	316	1	1	1	846.75	1691.49	2	1690.89	0.5924	0	63.41	8.9e-06	R	LVEPVTDYLFGVPSR	I
	Q7TMR8	Tyrosine-protein kinase receptor OS=Mus musculus GN=Pdgfrb PE=2 SV=1	507	123940	28	19	10	9	317	1	1	1	846.75	1691.49	2	1690.89	0.5924	0	78.92	3.6e-07	R	LVEPVTDYLFGVPSR	I
	Q7TMR8	Tyrosine-protein kinase receptor OS=Mus musculus GN=Pdgfrb PE=2 SV=1	507	123940	28	19	10	9	323	1	1	1	570.35	1708.03	3	1706.92	1.1079	0	45.28	0.0085	R	LLETLGDVEIAELHR	S
	Q7TMR8	Tyrosine-protein kinase receptor OS=Mus musculus GN=Pdgfrb PE=2 SV=1	507	123940	28	19	10	9	362	1	1	1	940.76	1879.51	2	1878.94	0.5619	0	34.76	0.024	R	VLELSESHPANGEQTIR	C
Band #6	Q7TMR8	Tyrosine-protein kinase receptor OS=Mus musculus GN=Pdgfrb PE=2 SV=1	265	123940	17	9	8	4	192	8	1	1	462.75	923.485	2	923.555	-0.0698	0	12.97	4.5	K	LQVNVPVR	V
	Q7TMR8	Tyrosine-protein kinase receptor OS=Mus musculus GN=Pdgfrb PE=2 SV=1	265	123940	17	9	8	4	193	1	1	1	462.75	923.485	2	923.555	-0.0698	0	23.44	0.33	K	LQVNVPVR	V
	Q7TMR8	Tyrosine-protein kinase receptor OS=Mus musculus GN=Pdgfrb PE=2 SV=1	265	123940	17	9	8	4	194	1	1	1	462.86	923.705	2	923.555	0.1502	0	25.44	0.37	K	LQVNVPVR	V
	Q7TMR8	Tyrosine-protein kinase receptor OS=Mus musculus GN=Pdgfrb PE=2 SV=1	265	123940	17	9	8	4	195	1	1	1	462.89	923.765	2	923.555	0.2102	0	37.54	0.051	K	LQVNVPVR	V
	Q7TMR8	Tyrosine-protein kinase receptor OS=Mus musculus GN=Pdgfrb PE=2 SV=1	265	123940	17	9	8	4	196	1	1	1	462.9	923.785	2	923.555	0.2302	0	14.18	0.7	K	LQVNVPVR	V
	Q7TMR8	Tyrosine-protein kinase receptor OS=Mus musculus GN=Pdgfrb PE=2 SV=1	265	123940	17	9	8	4	246	1	1	1	546.89	1091.77	2	1090.64	1.1268	0	49.38	0.0012	R	YVSELILVR	V
	Q7TMR8	Tyrosine-protein kinase receptor OS=Mus musculus GN=Pdgfrb PE=2 SV=1	265	123940	17	9	8	4	287	2	1	1	588.82	1175.63	2	1175.53	0.0974	0	10.92	1	K	VSEAGYYTMR	A
	Q7TMR8	Tyrosine-protein kinase receptor OS=Mus musculus GN=Pdgfrb PE=2 SV=1	265	123940	17	9	8	4	379	3	1	1	685.47	1368.93	2	1367.74	1.1832	1	3.47	1.2	R	SQARFPGIHSLR	S
	Q7TMR8	Tyrosine-protein kinase receptor OS=Mus musculus GN=Pdgfrb PE=2 SV=1	265	123940	17	9	8	4	413	1	1	1	738.78	1475.55	2	1474.76	0.7827	0	69.67	1.1e-06	R	TLGDSGAGELVLSTR	N
	Q7TMR8	Tyrosine-protein kinase receptor OS=Mus musculus GN=Pdgfrb PE=2 SV=1	265	123940	17	9	8	4	414	1	1	1	738.82	1475.63	2	1474.76	0.8627	0	56.92	5.5e-05	R	TLGDSGAGELVLSTR	N
	Q7TMR8	Tyrosine-protein kinase receptor OS=Mus musculus GN=Pdgfrb PE=2 SV=1	265	123940	17	9	8	4	415	1	1	1	738.97	1475.93	2	1474.76	1.1627	0	64.92	7.6e-06	R	TLGDSGAGELVLSTR	N
	Q7TMR8	Tyrosine-protein kinase receptor OS=Mus musculus GN=Pdgfrb PE=2 SV=1	265	123940	17	9	8	4	416	1	1	1	738.98	1475.95	2	1474.76	1.1827	0	59.68	3.8e-05	R	TLGDSGAGELVLSTR	N
	Q7TMR8	Tyrosine-protein kinase receptor OS=Mus musculus GN=Pdgfrb PE=2 SV=1	265	123940	17	9	8	4	429	1	1	1	755.33	1508.65	2	1507.79	0.8572	0	82.01	2.1e-06	R	VTDPQLEVTLHEK	K
	Q7TMR8	Tyrosine-protein kinase receptor OS=Mus musculus GN=Pdgfrb PE=2 SV=1	265	123940	17	9	8	4	430	1	1	1	755.38	1508.75	2	1507.79	0.9572	0	49.46	0.0033	R	VTDPQLEVTLHEK	K
	Q7TMR8	Tyrosine-protein kinase receptor OS=Mus musculus GN=Pdgfrb PE=2 SV=1	265	123940	17	9	8	4	431	1	1	1	755.38	1508.75	2	1507.79	0.9572	0	49.29	0.0041	R	VTDPQLEVTLHEK	K
	Q7TMR8	Tyrosine-protein kinase receptor OS=Mus musculus GN=Pdgfrb PE=2 SV=1	265	123940	17	9	8	4	481	1	1	1	846.88	1691.75	2	1690.89	0.8524	0	19.55	0.5	R	LVEPVTDYLFGVPSR	I
	Q7TMR8	Tyrosine-protein kinase receptor OS=Mus musculus GN=Pdgfrb PE=2 SV=1	265	123940	17	9	8	4	541	1	1	1	941.07	1880.13	2	1878.94	1.1819	0	9.1	0.67	R	VLELSESHPANGEQTIR	C

## Sheet: Supplementary Table S2
Supplementary Table S2. Identification of protein bands generated by the incubation of PDGFR-alpha (recombinant mouse PDGFR-alpha-Fc chimera) andPDGFR-beta (recombinant mouse PDGFR-beta-Fc chimera) with HF3, as indicated in Figure 5.*
Band #	Uniprot entry	Gene/Protein description	Peptide sequence
1	P26618	Pdgfra/Platelet-derived growth factor receptor alpha	QTVYK
			STVEGR
			VEETIAVR
			LVPASYDSR
			DSGEYECAAR
			ATSELNLEMDAR
2	Q3UTU2	Pdgfra/Putative uncharacterized protein (Fragment)	SQETRYQSK
			DSGEYECAAR
			ATSELNLEMDAR
3	P26618	Pdgfra/Platelet-derived growth factor receptor alpha	VEETIAVR
			LVYTLTVPK
			ATSELNLEMDAR
			EFVVEVQAYPTPR
4	P26618	Pdgfra/Platelet-derived growth factor receptor alpha	LKLIR
			VTISVHEK
			LVPASYDSR
			LVYTLTVPK
			DSGEYECAAR
			TSEFNVYALK
			EFVVEVQAYPTPR
			ATVKDSGEYECAAR
			TTDPETQVTLHNNGR
			GFVEIEPTFGQLEAVNLHEVR
5	Q7TMR8	Pdgfrb/Platelet-derived growth factor receptor beta	QGESITIR
			LQVNVPVR
			GFTGTFEDK
			HVDQPLSVR
			YVSELILVR
			VSEAGYYTMR
			TLGDSGAGELVLSTR
			LVEPVTDYLFGVPSR
			LLETLGDVEIAELHR
			VLELSESHPANGEQTIR
6	Q7TMR8	Pdgfrb/ Platelet-derived growth factor receptor beta	LQVNVPVR
			YVSELILVR
			VSEAGYYTMR
			SQARFPGIHSLR
			TLGDSGAGELVLSTR
			VTDPQLEVTLHEK
			LVEPVTDYLFGVPSR
			VLELSESHPANGEQTIR
*For details regarding protein identification see Materials and Methods and Supplementary Table S1.
